# Supplementary material for: Validation of Aspartylglucosaminidase Activity Assay for Human Serum Samples: Establishment of a Biomarker for Diagnostics and Clinical Studies
Source: Int J Mol Sci. 2023 Mar 16;24(6):5722. doi: 10.3390/ijms24065722 (PMC10059667; doi:10.3390/ijms24065722)
Supplement: Supplementary file 1 [file ijms-24-05722-s001.zip]

Archive with 1 entries (1 files):
- ijms-2253035-supplementary.pdf
